# Supplementary material for: Measurable Residual Disease (MRD) by Flow Cytometry in Adult B-Acute Lymphoblastic Leukaemia (B-ALL) and Acute Myeloid Leukaemia (AML): Correlation with Molecular MRD Testing and Clinical Outcome at One Year
Source: Cancers (Basel). 2023 Oct 19;15(20):5064. doi: 10.3390/cancers15205064 (PMC10605425; doi:10.3390/cancers15205064)
Supplement: Supplementary file 1 [file cancers-15-05064-s001.zip]

Archive with 1 entries (1 files):
- cancers-2639812-supplementary.pdf
